# Supplementary material for: Climate legacies drive global soil carbon stocks in terrestrial ecosystems
Source: Sci Adv. 2017 Apr 12;3(4):e1602008. doi: 10.1126/sciadv.1602008 (PMC5389782; doi:10.1126/sciadv.1602008)
Supplement: http://advances.sciencemag.org/cgi/content/full/3/4/e1602008/DC1 [file 1602008_TableS1.xls]

## Sheet: Table S1
Table S1. Correlation (Pearson) among bioclimatic variables across different time periods. Significance levels of each predictor are as follows: *P < 0.05 and **P < 0.01. CC = Current climate; Mid-H = Mid-Holocene; LGM = Last Glacial Maximum.
Global-WoSIS	Climate	CC	CC	CC	CC	CC	CC	CC	CC	CC	CC	CC	CC	CC	CC	CC	CC	CC	CC	CC	mid-H	mid-H	mid-H	mid-H	mid-H	mid-H	mid-H	mid-H	mid-H	mid-H	mid-H	mid-H	mid-H	mid-H	mid-H	mid-H	mid-H	mid-H	mid-H	LGM	LGM	LGM	LGM	LGM	LGM	LGM	LGM	LGM	LGM
Climate	Variable	AMT	MDR	ISO	TSEA	MAXTWM	MINTCM	TRANGE	TWETQ	TDQ	TWARQ	TCQ	AP	PWETM	PDM	PSEA	PWETQ	PDQ	PWARQ	PCQ	AMT	MDR	ISO	TSEA	MAXTWM	MINTCM	TRANGE	TWETQ	TDQ	TWARQ	TCQ	AP	PWETM	PDM	PSEA	PWETQ	PDQ	PWARQ	PCQ	AMT	MDR	ISO	TSEA	MAXTWM	MINTCM	TRANGE	TWETQ	TDQ	TWARQ
CC	AMT	1	.289**	.738**	-.785**	.826**	.939**	-.653**	.751**	.920**	.874**	.970**	.356**	.521**	-.125**	.539**	.499**	-.087**	.054**	.215**	.993**	.259**	.721**	-.793**	.706**	.927**	-.690**	.690**	.900**	.781**	.961**	.434**	.601**	-.128**	.548**	.588**	-.084**	.164**	.183**	.952**	.337**	.764**	-.790**	.844**	.923**	-.681**	.818**	.892**	.877**
CC	MDR	.289**	1	.266**	-.133**	.512**	.086**	.212**	.257**	.230**	.322**	.242**	-.338**	-.039*	-.537**	.651**	-.080**	-.538**	-.346**	-.199**	.260**	.986**	.284**	-.162**	.433**	.066**	.143**	.210**	.216**	.230**	.222**	-.263**	.064**	-.530**	.637**	.032*	-.523**	-.268**	-.358**	.303**	.899**	.320**	-.222**	.408**	.206**	0.028	.228**	.282**	.303**
CC	ISO	.738**	.266**	1	-.918**	.348**	.834**	-.820**	.452**	.765**	.377**	.844**	.525**	.568**	.076**	.292**	.561**	.129**	.200**	.387**	.733**	.266**	.983**	-.921**	.172**	.830**	-.848**	.394**	.761**	.241**	.849**	.569**	.574**	.070**	.283**	.570**	.139**	.316**	.336**	.755**	.235**	.985**	-.908**	.500**	.848**	-.852**	.550**	.771**	.525**
CC	TSEA	-.785**	-.133**	-.918**	1	-.338**	-.922**	.936**	-.384**	-.846**	-.387**	-.910**	-.502**	-.543**	-.081**	-.243**	-.543**	-.126**	-.140**	-.362**	-.787**	-.124**	-.900**	.997**	-.173**	-.924**	.954**	-.326**	-.844**	-.257**	-.919**	-.549**	-.563**	-.080**	-.238**	-.565**	-.133**	-.247**	-.320**	-.788**	-.137**	-.909**	.965**	-.493**	-.895**	.928**	-.550**	-.815**	-.531**
CC	MAXTWM	.826**	.512**	.348**	-.338**	1	.603**	-.125**	.749**	.679**	.969**	.684**	0.013	.272**	-.357**	.673**	.232**	-.340**	-.183**	-0.002	.809**	.475**	.343**	-.357**	.951**	.580**	-.176**	.698**	.649**	.922**	.660**	.104**	.397**	-.360**	.690**	.369**	-.340**	-.082**	-.056**	.751**	.552**	.403**	-.390**	.858**	.615**	-.212**	.708**	.661**	.842**
CC	MINTCM	.939**	.086**	.834**	-.922**	.603**	1	-.867**	.587**	.939**	.680**	.985**	.496**	.563**	.049**	.326**	.555**	.094**	.123**	.347**	.942**	.066**	.813**	-.922**	.469**	.997**	-.887**	.529**	.929**	.580**	.987**	.555**	.607**	.044**	.333**	.604**	.095**	.234**	.335**	.910**	.132**	.837**	-.898**	.696**	.957**	-.854**	.715**	.897**	.748**
CC	TRANGE	-.653**	.212**	-.820**	.936**	-.125**	-.867**	1	-.262**	-.744**	-.241**	-.798**	-.609**	-.530**	-.283**	0.015	-.545**	-.329**	-.267**	-.433**	-.667**	.214**	-.797**	.924**	0.01	-.877**	.993**	-.223**	-.750**	-.146**	-.815**	-.625**	-.508**	-.280**	0.016	-.520**	-.330**	-.342**	-.451**	-.663**	.181**	-.789**	.874**	-.331**	-.807**	.929**	-.447**	-.703**	-.405**
CC	TWETQ	.751**	.257**	.452**	-.384**	.749**	.587**	-.262**	1	.494**	.805**	.644**	.229**	.426**	-.199**	.564**	.395**	-.170**	.186**	0.017	.736**	.240**	.450**	-.399**	.671**	.567**	-.302**	.953**	.460**	.750**	.625**	.288**	.485**	-.203**	.574**	.466**	-.169**	.240**	-0.005	.674**	.330**	.475**	-.372**	.704**	.564**	-.263**	.808**	.501**	.734**
CC	TDQ	.920**	.230**	.765**	-.846**	.679**	.939**	-.744**	.494**	1	.714**	.944**	.379**	.484**	-.053**	.396**	.473**	-0.011	-0.019	.312**	.919**	.206**	.746**	-.849**	.559**	.934**	-.771**	.431**	.985**	.619**	.943**	.448**	.549**	-.056**	.402**	.542**	-0.007	.105**	.284**	.902**	.252**	.785**	-.860**	.738**	.932**	-.782**	.633**	.944**	.765**
CC	TWARQ	.874**	.322**	.377**	-.387**	.969**	.680**	-.241**	.805**	.714**	1	.734**	.134**	.349**	-.248**	.607**	.315**	-.227**	-.049**	.049**	.862**	.283**	.365**	-.402**	.919**	.661**	-.282**	.759**	.685**	.963**	.713**	.217**	.456**	-.251**	.626**	.435**	-.228**	.034*	0.028	.798**	.392**	.422**	-.422**	.870**	.673**	-.288**	.778**	.692**	.888**
CC	TCQ	.970**	.242**	.844**	-.910**	.684**	.985**	-.798**	.644**	.944**	.734**	1	.429**	.555**	-.052**	.451**	.541**	-0.009	.080**	.288**	.967**	.219**	.826**	-.915**	.540**	.977**	-.829**	.580**	.930**	.621**	.997**	.501**	.619**	-.054**	.456**	.611**	-0.005	.196**	.247**	.939**	.277**	.858**	-.900**	.754**	.961**	-.813**	.754**	.912**	.790**
CC	AP	.356**	-.338**	.525**	-.502**	0.013	.496**	-.609**	.229**	.379**	.134**	.429**	1	.838**	.606**	-.155**	.884**	.659**	.687**	.707**	.373**	-.312**	.527**	-.496**	-.060**	.506**	-.600**	.231**	.383**	.100**	.447**	.977**	.744**	.559**	-.140**	.790**	.621**	.757**	.694**	.359**	-.341**	.474**	-.472**	.152**	.463**	-.564**	.270**	.369**	.227**
CC	PWETM	.521**	-.039*	.568**	-.543**	.272**	.563**	-.530**	.426**	.484**	.349**	.555**	.838**	1	.181**	.306**	.986**	.233**	.528**	.613**	.519**	-.030*	.578**	-.551**	.154**	.556**	-.549**	.407**	.471**	.265**	.558**	.858**	.953**	.141**	.316**	.951**	.197**	.623**	.435**	.524**	-0.023	.548**	-.534**	.381**	.560**	-.521**	.460**	.488**	.427**
CC	PDM	-.125**	-.537**	.076**	-.081**	-.357**	.049**	-.283**	-.199**	-.053**	-.248**	-.052**	.606**	.181**	1	-.638**	.241**	.989**	.513**	.409**	-.100**	-.519**	.052**	-.058**	-.322**	.071**	-.241**	-.168**	-.036*	-.200**	-.032*	.558**	.104**	.964**	-.624**	.156**	.966**	.473**	.533**	-.115**	-.528**	0.018	-.032*	-.256**	-0.007	-.199**	-.146**	-.070**	-.190**
CC	PSEA	.539**	.651**	.292**	-.243**	.673**	.326**	0.015	.564**	.396**	.607**	.451**	-.155**	.306**	-.638**	1	.240**	-.634**	-.191**	-.136**	.501**	.605**	.297**	-.271**	.563**	.295**	-.050**	.510**	.366**	.501**	.420**	-.059**	.428**	-.633**	.989**	.379**	-.626**	-.119**	-.322**	.525**	.663**	.358**	-.303**	.610**	.398**	-.094**	.558**	.416**	.571**
CC	PWETQ	.499**	-.080**	.561**	-.543**	.232**	.555**	-.545**	.395**	.473**	.315**	.541**	.884**	.986**	.241**	.240**	1	.292**	.570**	.641**	.501**	-.068**	.570**	-.548**	.121**	.552**	-.561**	.380**	.463**	.240**	.546**	.896**	.929**	.202**	.248**	.951**	.259**	.659**	.488**	.501**	-.073**	.536**	-.532**	.344**	.549**	-.534**	.428**	.474**	.394**
CC	PDQ	-.087**	-.538**	.129**	-.126**	-.340**	.094**	-.329**	-.170**	-0.011	-.227**	-0.009	.659**	.233**	.989**	-.634**	.292**	1	.533**	.450**	-.061**	-.516**	.108**	-.104**	-.316**	.115**	-.288**	-.141**	0.006	-.186**	0.012	.607**	.148**	.946**	-.617**	.198**	.967**	.507**	.586**	-.076**	-.531**	.069**	-.077**	-.229**	.039*	-.245**	-.118**	-0.028	-.161**
CC	PWARQ	.054**	-.346**	.200**	-.140**	-.183**	.123**	-.267**	.186**	-0.019	-.049**	.080**	.687**	.528**	.513**	-.191**	.570**	.533**	1	.168**	.068**	-.325**	.202**	-.133**	-.215**	.135**	-.260**	.206**	-0.012	-.043**	.093**	.638**	.405**	.508**	-.191**	.452**	.535**	.833**	.249**	.090**	-.364**	.161**	-.123**	-.034*	.136**	-.230**	.179**	0.029	.047**
CC	PCQ	.215**	-.199**	.387**	-.362**	-0.002	.347**	-.433**	0.017	.312**	.049**	.288**	.707**	.613**	.409**	-.136**	.641**	.450**	.168**	1	.228**	-.181**	.392**	-.365**	-.056**	.351**	-.424**	0.02	.315**	0.013	.306**	.698**	.564**	.357**	-.121**	.588**	.402**	.290**	.757**	.214**	-.216**	.341**	-.342**	.074**	.310**	-.401**	.072**	.278**	.107**
mid-H	AMT	.993**	.260**	.733**	-.787**	.809**	.942**	-.667**	.736**	.919**	.862**	.967**	.373**	.519**	-.100**	.501**	.501**	-.061**	.068**	.228**	1	.240**	.725**	-.793**	.714**	.938**	-.698**	.690**	.908**	.794**	.966**	.450**	.595**	-.101**	.515**	.584**	-.056**	.175**	.206**	.947**	.309**	.757**	-.790**	.832**	.921**	-.690**	.807**	.890**	.868**
mid-H	MDR	.259**	.986**	.266**	-.124**	.475**	.066**	.214**	.240**	.206**	.283**	.219**	-.312**	-.030*	-.519**	.605**	-.068**	-.516**	-.325**	-.181**	.240**	1	.297**	-.154**	.415**	.049**	.153**	.205**	.199**	.205**	.206**	-.246**	.058**	-.517**	.596**	0.029	-.505**	-.244**	-.332**	.270**	.880**	.317**	-.211**	.368**	.182**	.031*	.192**	.256**	.263**
mid-H	ISO	.721**	.284**	.983**	-.900**	.343**	.813**	-.797**	.450**	.746**	.365**	.826**	.527**	.578**	.052**	.297**	.570**	.108**	.202**	.392**	.725**	.297**	1	-.909**	.174**	.815**	-.831**	.403**	.747**	.237**	.838**	.573**	.584**	.050**	.293**	.579**	.121**	.336**	.333**	.740**	.254**	.967**	-.891**	.497**	.831**	-.829**	.539**	.755**	.515**
mid-H	TSEA	-.793**	-.162**	-.921**	.997**	-.357**	-.922**	.924**	-.399**	-.849**	-.402**	-.915**	-.496**	-.551**	-.058**	-.271**	-.548**	-.104**	-.133**	-.365**	-.793**	-.154**	-.909**	1	-.182**	-.922**	.947**	-.337**	-.847**	-.261**	-.923**	-.543**	-.573**	-.056**	-.267**	-.572**	-.109**	-.241**	-.314**	-.799**	-.163**	-.914**	.969**	-.510**	-.902**	.923**	-.562**	-.823**	-.545**
mid-H	MAXTWM	.706**	.433**	.172**	-.173**	.951**	.469**	0.01	.671**	.559**	.919**	.540**	-.060**	.154**	-.322**	.563**	.121**	-.316**	-.215**	-.056**	.714**	.415**	.174**	-.182**	1	.460**	-0.016	.657**	.545**	.954**	.529**	0.023	.276**	-.323**	.589**	.252**	-.314**	-.140**	-.076**	.616**	.479**	.229**	-.222**	.764**	.465**	-.067**	.600**	.529**	.748**
mid-H	MINTCM	.927**	.066**	.830**	-.924**	.580**	.997**	-.877**	.567**	.934**	.661**	.977**	.506**	.556**	.071**	.295**	.552**	.115**	.135**	.351**	.938**	.049**	.815**	-.922**	.460**	1	-.895**	.517**	.930**	.574**	.985**	.562**	.597**	.069**	.304**	.595**	.120**	.242**	.346**	.901**	.111**	.831**	-.899**	.681**	.954**	-.861**	.702**	.893**	.735**
mid-H	TRANGE	-.690**	.143**	-.848**	.954**	-.176**	-.887**	.993**	-.302**	-.771**	-.282**	-.829**	-.600**	-.549**	-.241**	-.050**	-.561**	-.288**	-.260**	-.424**	-.698**	.153**	-.831**	.947**	-0.016	-.895**	1	-.253**	-.773**	-.167**	-.843**	-.622**	-.534**	-.240**	-.046**	-.544**	-.292**	-.343**	-.428**	-.705**	.116**	-.820**	.900**	-.384**	-.841**	.936**	-.489**	-.740**	-.452**
mid-H	TWETQ	.690**	.210**	.394**	-.326**	.698**	.529**	-.223**	.953**	.431**	.759**	.580**	.231**	.407**	-.168**	.510**	.380**	-.141**	.206**	0.02	.690**	.205**	.403**	-.337**	.657**	.517**	-.253**	1	.402**	.738**	.570**	.288**	.462**	-.168**	.526**	.445**	-.138**	.262**	0	.617**	.282**	.410**	-.310**	.656**	.504**	-.213**	.782**	.431**	.688**
mid-H	TDQ	.900**	.216**	.761**	-.844**	.649**	.929**	-.750**	.460**	.985**	.685**	.930**	.383**	.471**	-.036*	.366**	.463**	0.006	-0.012	.315**	.908**	.199**	.747**	-.847**	.545**	.930**	-.773**	.402**	1	.605**	.935**	.448**	.528**	-.038*	.372**	.523**	0.012	.104**	.300**	.887**	.235**	.781**	-.861**	.715**	.924**	-.789**	.605**	.936**	.743**
mid-H	TWARQ	.781**	.230**	.241**	-.257**	.922**	.580**	-.146**	.750**	.619**	.963**	.621**	.100**	.265**	-.200**	.501**	.240**	-.186**	-.043**	0.013	.794**	.205**	.237**	-.261**	.954**	.574**	-.167**	.738**	.605**	1	.613**	.175**	.365**	-.198**	.528**	.350**	-.182**	0.02	.032*	.697**	.307**	.285**	-.288**	.800**	.561**	-.179**	.701**	.592**	.822**
mid-H	TCQ	.961**	.222**	.849**	-.919**	.660**	.987**	-.815**	.625**	.943**	.713**	.997**	.447**	.558**	-.032*	.420**	.546**	0.012	.093**	.306**	.966**	.206**	.838**	-.923**	.529**	.985**	-.843**	.570**	.935**	.613**	1	.516**	.616**	-.033*	.427**	.609**	0.017	.207**	.271**	.933**	.254**	.861**	-.907**	.737**	.962**	-.828**	.741**	.911**	.776**
mid-H	AP	.434**	-.263**	.569**	-.549**	.104**	.555**	-.625**	.288**	.448**	.217**	.501**	.977**	.858**	.558**	-.059**	.896**	.607**	.638**	.698**	.450**	-.246**	.573**	-.543**	0.023	.562**	-.622**	.288**	.448**	.175**	.516**	1	.818**	.530**	-.037*	.860**	.588**	.754**	.659**	.434**	-.251**	.527**	-.521**	.236**	.524**	-.586**	.337**	.436**	.304**
mid-H	PWETM	.601**	.064**	.574**	-.563**	.397**	.607**	-.508**	.485**	.549**	.456**	.619**	.744**	.953**	.104**	.428**	.929**	.148**	.405**	.564**	.595**	.058**	.584**	-.573**	.276**	.597**	-.534**	.462**	.528**	.365**	.616**	.818**	1	.072**	.456**	.986**	.121**	.559**	.360**	.590**	.102**	.566**	-.558**	.476**	.602**	-.506**	.524**	.544**	.509**
mid-H	PDM	-.128**	-.530**	.070**	-.080**	-.360**	.044**	-.280**	-.203**	-.056**	-.251**	-.054**	.559**	.141**	.964**	-.633**	.202**	.946**	.508**	.357**	-.101**	-.517**	.050**	-.056**	-.323**	.069**	-.240**	-.168**	-.038*	-.198**	-.033*	.530**	.072**	1	-.632**	.124**	.988**	.456**	.477**	-.114**	-.510**	0.013	-0.029	-.252**	-0.01	-.192**	-.142**	-.070**	-.189**
mid-H	PSEA	.548**	.637**	.283**	-.238**	.690**	.333**	0.016	.574**	.402**	.626**	.456**	-.140**	.316**	-.624**	.989**	.248**	-.617**	-.191**	-.121**	.515**	.596**	.293**	-.267**	.589**	.304**	-.046**	.526**	.372**	.528**	.427**	-.037*	.456**	-.632**	1	.405**	-.623**	-.101**	-.297**	.532**	.650**	.347**	-.300**	.621**	.404**	-.092**	.567**	.421**	.584**
mid-H	PWETQ	.588**	.032*	.570**	-.565**	.369**	.604**	-.520**	.466**	.542**	.435**	.611**	.790**	.951**	.156**	.379**	.951**	.198**	.452**	.588**	.584**	0.029	.579**	-.572**	.252**	.595**	-.544**	.445**	.523**	.350**	.609**	.860**	.986**	.124**	.405**	1	.172**	.600**	.404**	.577**	.061**	.558**	-.558**	.452**	.597**	-.518**	.505**	.535**	.489**
mid-H	PDQ	-.084**	-.523**	.139**	-.133**	-.340**	.095**	-.330**	-.169**	-0.007	-.228**	-0.005	.621**	.197**	.966**	-.626**	.259**	.967**	.535**	.402**	-.056**	-.505**	.121**	-.109**	-.314**	.120**	-.292**	-.138**	0.012	-.182**	0.017	.588**	.121**	.988**	-.623**	.172**	1	.497**	.532**	-.069**	-.509**	.081**	-.084**	-.222**	.044**	-.247**	-.113**	-0.019	-.157**
mid-H	PWARQ	.164**	-.268**	.316**	-.247**	-.082**	.234**	-.342**	.240**	.105**	.034*	.196**	.757**	.623**	.473**	-.119**	.659**	.507**	.833**	.290**	.175**	-.244**	.336**	-.241**	-.140**	.242**	-.343**	.262**	.104**	0.02	.207**	.754**	.559**	.456**	-.101**	.600**	.497**	1	.343**	.192**	-.275**	.269**	-.226**	.065**	.241**	-.305**	.239**	.144**	.132**
mid-H	PCQ	.183**	-.358**	.336**	-.320**	-.056**	.335**	-.451**	-0.005	.284**	0.028	.247**	.694**	.435**	.533**	-.322**	.488**	.586**	.249**	.757**	.206**	-.332**	.333**	-.314**	-.076**	.346**	-.428**	0	.300**	.032*	.271**	.659**	.360**	.477**	-.297**	.404**	.532**	.343**	1	.182**	-.387**	.288**	-.302**	0.024	.294**	-.417**	.045**	.251**	.080**
LGM	AMT	.952**	.303**	.755**	-.788**	.751**	.910**	-.663**	.674**	.902**	.798**	.939**	.359**	.524**	-.115**	.525**	.501**	-.076**	.090**	.214**	.947**	.270**	.740**	-.799**	.616**	.901**	-.705**	.617**	.887**	.697**	.933**	.434**	.590**	-.114**	.532**	.577**	-.069**	.192**	.182**	1	.355**	.784**	-.810**	.906**	.964**	-.693**	.859**	.947**	.931**
LGM	MDR	.337**	.899**	.235**	-.137**	.552**	.132**	.181**	.330**	.252**	.392**	.277**	-.341**	-0.023	-.528**	.663**	-.073**	-.531**	-.364**	-.216**	.309**	.880**	.254**	-.163**	.479**	.111**	.116**	.282**	.235**	.307**	.254**	-.251**	.102**	-.510**	.650**	.061**	-.509**	-.275**	-.387**	.355**	1	.307**	-.164**	.531**	.211**	.121**	.336**	.304**	.412**
LGM	ISO	.764**	.320**	.985**	-.909**	.403**	.837**	-.789**	.475**	.785**	.422**	.858**	.474**	.548**	0.018	.358**	.536**	.069**	.161**	.341**	.757**	.317**	.967**	-.914**	.229**	.831**	-.820**	.410**	.781**	.285**	.861**	.527**	.566**	0.013	.347**	.558**	.081**	.269**	.288**	.784**	.307**	1	-.915**	.543**	.864**	-.840**	.574**	.797**	.560**
LGM	TSEA	-.790**	-.222**	-.908**	.965**	-.390**	-.898**	.874**	-.372**	-.860**	-.422**	-.900**	-.472**	-.534**	-.032*	-.303**	-.532**	-.077**	-.123**	-.342**	-.790**	-.211**	-.891**	.969**	-.222**	-.899**	.900**	-.310**	-.861**	-.288**	-.907**	-.521**	-.558**	-0.029	-.300**	-.558**	-.084**	-.226**	-.302**	-.810**	-.164**	-.915**	1	-.508**	-.923**	.956**	-.536**	-.853**	-.544**
LGM	MAXTWM	.844**	.408**	.500**	-.493**	.858**	.696**	-.331**	.704**	.738**	.870**	.754**	.152**	.381**	-.256**	.610**	.344**	-.229**	-.034*	.074**	.832**	.368**	.497**	-.510**	.764**	.681**	-.384**	.656**	.715**	.800**	.737**	.236**	.476**	-.252**	.621**	.452**	-.222**	.065**	0.024	.906**	.531**	.543**	-.508**	1	.773**	-.331**	.865**	.813**	.987**
LGM	MINTCM	.923**	.206**	.848**	-.895**	.615**	.957**	-.807**	.564**	.932**	.673**	.961**	.463**	.560**	-0.007	.398**	.549**	.039*	.136**	.310**	.921**	.182**	.831**	-.902**	.465**	.954**	-.841**	.504**	.924**	.561**	.962**	.524**	.602**	-0.01	.404**	.597**	.044**	.241**	.294**	.964**	.211**	.864**	-.923**	.773**	1	-.855**	.756**	.956**	.813**
LGM	TRANGE	-.681**	0.028	-.852**	.928**	-.212**	-.854**	.929**	-.263**	-.782**	-.288**	-.813**	-.564**	-.521**	-.199**	-.094**	-.534**	-.245**	-.230**	-.401**	-.690**	.031*	-.829**	.923**	-.067**	-.861**	.936**	-.213**	-.789**	-.179**	-.828**	-.586**	-.506**	-.192**	-.092**	-.518**	-.247**	-.305**	-.417**	-.693**	.121**	-.840**	.956**	-.331**	-.855**	1	-.417**	-.757**	-.401**
LGM	TWETQ	.818**	.228**	.550**	-.550**	.708**	.715**	-.447**	.808**	.633**	.778**	.754**	.270**	.460**	-.146**	.558**	.428**	-.118**	.179**	.072**	.807**	.192**	.539**	-.562**	.600**	.702**	-.489**	.782**	.605**	.701**	.741**	.337**	.524**	-.142**	.567**	.505**	-.113**	.239**	.045**	.859**	.336**	.574**	-.536**	.865**	.756**	-.417**	1	.681**	.895**
LGM	TDQ	.892**	.282**	.771**	-.815**	.661**	.897**	-.703**	.501**	.944**	.692**	.912**	.369**	.488**	-.070**	.416**	.474**	-0.028	0.029	.278**	.890**	.256**	.755**	-.823**	.529**	.893**	-.740**	.431**	.936**	.592**	.911**	.436**	.544**	-.070**	.421**	.535**	-0.019	.144**	.251**	.947**	.304**	.797**	-.853**	.813**	.956**	-.757**	.681**	1	.833**
LGM	TWARQ	.877**	.303**	.525**	-.531**	.842**	.748**	-.405**	.734**	.765**	.888**	.790**	.227**	.427**	-.190**	.571**	.394**	-.161**	.047**	.107**	.868**	.263**	.515**	-.545**	.748**	.735**	-.452**	.688**	.743**	.822**	.776**	.304**	.509**	-.189**	.584**	.489**	-.157**	.132**	.080**	.931**	.412**	.560**	-.544**	.987**	.813**	-.401**	.895**	.833**	1
LGM	TCQ	.939**	.292**	.845**	-.885**	.662**	.947**	-.764**	.599**	.930**	.705**	.968**	.417**	.554**	-.072**	.473**	.537**	-0.028	.102**	.274**	.935**	.266**	.829**	-.894**	.508**	.940**	-.804**	.537**	.920**	.586**	.966**	.486**	.609**	-.073**	.477**	.600**	-0.022	.211**	.236**	.978**	.307**	.867**	-.913**	.809**	.994**	-.816**	.782**	.958**	.838**
LGM	AP	.306**	-.319**	.498**	-.485**	-.036*	.455**	-.587**	.160**	.353**	.074**	.389**	.958**	.818**	.579**	-.150**	.862**	.630**	.622**	.736**	.323**	-.290**	.495**	-.477**	-.103**	.463**	-.574**	.165**	.361**	.039*	.408**	.925**	.717**	.516**	-.138**	.761**	.577**	.682**	.679**	.312**	-.330**	.450**	-.457**	.098**	.422**	-.547**	.204**	.339**	.167**
LGM	PWETM	.408**	-0.013	.564**	-.526**	.142**	.485**	-.514**	.288**	.418**	.196**	.474**	.772**	.910**	.193**	.238**	.902**	.241**	.430**	.666**	.406**	0.007	.577**	-.532**	0.023	.479**	-.528**	.275**	.409**	.104**	.480**	.782**	.856**	.141**	.237**	.855**	.198**	.534**	.431**	.413**	-0.003	.538**	-.510**	.254**	.475**	-.498**	.320**	.413**	.286**
LGM	PDM	-.121**	-.519**	.069**	-.090**	-.353**	.052**	-.285**	-.213**	-.040**	-.249**	-.046**	.572**	.187**	.916**	-.577**	.239**	.910**	.452**	.409**	-.096**	-.505**	.038*	-.067**	-.316**	.073**	-.241**	-.180**	-0.021	-.203**	-0.025	.519**	.113**	.873**	-.560**	.158**	.880**	.411**	.512**	-.103**	-.523**	0.02	-.047**	-.251**	0.004	-.212**	-.144**	-.056**	-.186**
LGM	PSEA	.516**	.646**	.328**	-.269**	.627**	.326**	-0.014	.534**	.385**	.557**	.447**	-.130**	.322**	-.607**	.958**	.254**	-.600**	-.194**	-.087**	.476**	.608**	.341**	-.296**	.503**	.294**	-.079**	.479**	.354**	.437**	.416**	-0.029	.443**	-.605**	.944**	.393**	-.594**	-.090**	-.303**	.488**	.672**	.387**	-.314**	.560**	.378**	-.105**	.511**	.392**	.515**
LGM	PWETQ	.410**	-.054**	.545**	-.522**	.137**	.490**	-.523**	.286**	.420**	.200**	.474**	.820**	.923**	.230**	.200**	.935**	.277**	.477**	.684**	.411**	-.034*	.555**	-.526**	0.027	.486**	-.534**	.276**	.413**	.120**	.480**	.827**	.863**	.176**	.201**	.881**	.231**	.577**	.470**	.413**	-.049**	.516**	-.506**	.247**	.477**	-.506**	.318**	.413**	.286**
LGM	PDQ	-.093**	-.530**	.105**	-.123**	-.343**	.086**	-.321**	-.197**	-0.006	-.233**	-0.015	.617**	.226**	.918**	-.583**	.280**	.925**	.474**	.444**	-.067**	-.512**	.076**	-.100**	-.310**	.107**	-.277**	-.167**	0.014	-.189**	0.007	.561**	.144**	.873**	-.564**	.190**	.891**	.436**	.554**	-.075**	-.535**	.056**	-.081**	-.235**	.038*	-.249**	-.129**	-0.022	-.166**
LGM	PWARQ	.099**	-.373**	.221**	-.199**	-.162**	.184**	-.330**	.177**	.047**	-0.028	.134**	.704**	.562**	.511**	-.177**	.600**	.533**	.885**	.234**	.114**	-.345**	.209**	-.191**	-.189**	.193**	-.313**	.193**	.058**	-0.024	.148**	.641**	.430**	.472**	-.171**	.474**	.504**	.747**	.314**	.112**	-.383**	.193**	-.178**	-.045**	.170**	-.289**	.177**	.062**	.043**
LGM	PCQ	.169**	-.357**	.328**	-.304**	-.066**	.319**	-.438**	-0.02	.276**	0.02	.231**	.687**	.422**	.536**	-.309**	.473**	.590**	.262**	.738**	.191**	-.333**	.328**	-.299**	-.088**	.330**	-.417**	-0.012	.291**	0.021	.254**	.645**	.352**	.459**	-.281**	.395**	.520**	.357**	.871**	.176**	-.394**	.278**	-.291**	0.022	.288**	-.411**	.031*	.252**	.078**
Global-Drylands	Climate	CC	CC	CC	CC	CC	CC	CC	CC	CC	CC	CC	CC	CC	CC	CC	CC	CC	CC	CC	mid-H	mid-H	mid-H	mid-H	mid-H	mid-H	mid-H	mid-H	mid-H	mid-H	mid-H	mid-H	mid-H	mid-H	mid-H	mid-H	mid-H	mid-H	mid-H	LGM	LGM	LGM	LGM	LGM	LGM	LGM	LGM	LGM	LGM
Climate	Variable	AMT	MDR	ISO	TSEA	MAXTWM	MINTCM	TRANGE	TWETQ	TDQ	TWARQ	TCQ	AP	PWETM	PDM	PSEA	PWETQ	PDQ	PWARQ	PCQ	AMT	MDR	ISO	TSEA	MAXTWM	MINTCM	TRANGE	TWETQ	TDQ	TWARQ	TCQ	AP	PWETM	PDM	PSEA	PWETQ	PDQ	PWARQ	PCQ	AMT	MDR	ISO	TSEA	MAXTWM	MINTCM	TRANGE	TWETQ	TDQ	TWARQ
CC	AMT	1	-.366**	.425**	-.542**	.553**	.928**	-.609**	.582**	.717**	.701**	.920**	.447**	.316**	.166*	-.157*	.321**	0.125	-0.086	.432**	.999**	-.353**	.397**	-.518**	.441**	.919**	-.585**	.534**	.675**	.620**	.913**	.454**	.337**	.217**	-.172**	.336**	.138*	.263**	0.07	.976**	-.266**	.444**	-.532**	.707**	.877**	-.548**	.599**	.779**	.820**
CC	MDR	-.366**	1	0.068	0.095	-.149*	-.441**	.353**	-0.055	-.475**	-.361**	-.299**	-.199**	-0.096	-0.037	0.008	-0.09	-0.066	.383**	-.372**	-.371**	.993**	0.117	0.062	-.188**	-.438**	.290**	-0.037	-.510**	-.388**	-.295**	-.264**	-.172**	-0.097	-0.031	-.153*	-0.104	-.366**	.271**	-.358**	.852**	0.013	.175**	-.156*	-.435**	.377**	-0.087	-.437**	-.329**
CC	ISO	.425**	0.068	1	-.900**	-.416**	.608**	-.829**	.371**	0.051	-.283**	.692**	.672**	.765**	0.009	.381**	.768**	-0.108	.560**	.494**	.405**	0.036	.988**	-.891**	-.522**	.609**	-.842**	.279**	0.021	-.370**	.688**	.576**	.626**	0.108	.324**	.654**	-0.089	.332**	.495**	.484**	-0.097	.974**	-.786**	-.199**	.586**	-.731**	.495**	.184**	-0.045
CC	TSEA	-.542**	0.095	-.900**	1	.362**	-.773**	.963**	-.210**	-.341**	.217**	-.827**	-.552**	-.583**	-0.023	-.284**	-.601**	0.06	-.326**	-.448**	-.531**	0.117	-.895**	.994**	.468**	-.784**	.970**	-0.115	-.325**	.308**	-.832**	-.495**	-.504**	-0.103	-.251**	-.533**	0.052	-.347**	-.287**	-.634**	.211**	-.921**	.954**	.131*	-.786**	.906**	-.370**	-.487**	-0.02
CC	MAXTWM	.553**	-.149*	-.416**	.362**	1	.255**	.302**	.355**	.516**	.956**	.207**	-0.045	-.263**	.216**	-.586**	-.267**	.279**	-.426**	0.018	.563**	-0.112	-.432**	.380**	.973**	.237**	.327**	.395**	.476**	.953**	.197**	0.014	-.171*	.182**	-.575**	-.188**	.288**	-0.048	-.214**	.435**	0.014	-.403**	.297**	.893**	.204**	.269**	.204**	.430**	.825**
CC	MINTCM	.928**	-.441**	.608**	-.773**	.255**	1	-.844**	.416**	.729**	.430**	.984**	.540**	.428**	.153*	-0.045	.440**	0.107	-0.042	.539**	.925**	-.439**	.582**	-.751**	.144*	.999**	-.823**	.342**	.703**	.346**	.983**	.533**	.425**	.223**	-0.06	.435**	0.126	.407**	0.065	.949**	-.410**	.641**	-.776**	.433**	.976**	-.801**	.498**	.817**	.586**
CC	TRANGE	-.609**	.353**	-.829**	.963**	.302**	-.844**	1	-.213**	-.433**	0.105	-.855**	-.557**	-.568**	-0.031	-.280**	-.582**	0.049	-.195**	-.521**	-.600**	.371**	-.813**	.951**	.397**	-.853**	.992**	-0.118	-.429**	.187**	-.860**	-.518**	-.513**	-0.119	-.260**	-.533**	0.036	-.428**	-.182**	-.695**	.412**	-.855**	.929**	0.068	-.849**	.938**	-.378**	-.568**	-0.121
CC	TWETQ	.582**	-0.055	.371**	-.210**	.355**	.416**	-.213**	1	-0.019	.469**	.467**	.435**	.407**	.235**	-0.026	.385**	.159*	.391**	.191**	.572**	-0.032	.368**	-.212**	.251**	.398**	-.221**	.961**	-0.079	.391**	.456**	.394**	.372**	.273**	-0.052	.355**	.157*	-0.067	.466**	.529**	-0.013	.315**	-0.084	.492**	.333**	-0.086	.855**	0.022	.596**
CC	TDQ	.717**	-.475**	0.051	-.341**	.516**	.729**	-.433**	-0.019	1	.576**	.658**	.181**	-0.035	0.091	-.370**	-0.01	.166*	-.510**	.338**	.724**	-.474**	0.004	-.295**	.501**	.725**	-.376**	-0.037	.970**	.570**	.654**	.249**	0.044	0.118	-.361**	0.056	.212**	.342**	-.346**	.682**	-.355**	.151*	-.476**	.475**	.721**	-.507**	-0.051	.964**	.512**
CC	TWARQ	.701**	-.361**	-.283**	.217**	.956**	.430**	0.105	.469**	.576**	1	.370**	0.053	-.141*	.184**	-.458**	-.150*	.217**	-.406**	.132*	.710**	-.327**	-.312**	.241**	.920**	.411**	.140*	.494**	.541**	.986**	.359**	0.113	-0.047	.174**	-.446**	-0.071	.230**	0.027	-.187**	.594**	-.159*	-.272**	.176**	.922**	.366**	0.112	.350**	.517**	.925**
CC	TCQ	.920**	-.299**	.692**	-.827**	.207**	.984**	-.855**	.467**	.658**	.370**	1	.555**	.472**	0.127	0.006	.485**	0.068	0.076	.501**	.914**	-.300**	.671**	-.807**	0.085	.984**	-.842**	.390**	.624**	.275**	.999**	.536**	.452**	.198**	-0.019	.466**	0.084	.345**	.164*	.945**	-.292**	.719**	-.807**	.406**	.960**	-.799**	.551**	.763**	.551**
CC	AP	.447**	-.199**	.672**	-.552**	-0.045	.540**	-.557**	.435**	.181**	0.053	.555**	1	.903**	.312**	0	.916**	.288**	.486**	.728**	.432**	-.222**	.640**	-.523**	-0.105	.538**	-.545**	.351**	.172*	0.011	.546**	.968**	.854**	.427**	-0.034	.881**	.344**	.461**	.592**	.442**	-.332**	.674**	-.541**	-0.005	.522**	-.557**	.466**	.200**	0.117
CC	PWETM	.316**	-0.096	.765**	-.583**	-.263**	.428**	-.568**	.407**	-0.035	-.141*	.472**	.903**	1	-0.001	.391**	.992**	-0.072	.544**	.709**	.298**	-0.127	.744**	-.559**	-.323**	.424**	-.563**	.323**	-0.041	-.185**	.460**	.840**	.912**	0.112	.351**	.926**	-0.029	.469**	.622**	.335**	-.199**	.743**	-.502**	-.135*	.398**	-.496**	.493**	0.023	-0.002
CC	PDM	.166*	-0.037	0.009	-0.023	.216**	.153*	-0.031	.235**	0.091	.184**	0.127	.312**	-0.001	1	-.712**	0.005	.955**	.215**	0.049	.167*	-0.015	0.037	-0.059	0.131	.159*	-0.072	.214**	0.076	0.126	.141*	.308**	0.017	.970**	-.683**	0.015	.896**	0.03	.190**	.158*	-0.131	-0.019	-0.047	.180**	.153*	-0.065	.157*	0.094	.170*
CC	PSEA	-.157*	0.008	.381**	-.284**	-.586**	-0.045	-.280**	-0.026	-.370**	-.458**	0.006	0	.391**	-.712**	1	.368**	-.804**	.219**	0.102	-.165*	-0.025	.377**	-.279**	-.571**	-0.046	-.276**	-0.067	-.342**	-.457**	0	-0.036	.340**	-.656**	.983**	.332**	-.800**	0.07	.179**	-0.085	0.045	.344**	-.156*	-.369**	-0.057	-.140*	.155*	-.274**	-.272**
CC	PWETQ	.321**	-0.09	.768**	-.601**	-.267**	.440**	-.582**	.385**	-0.01	-.150*	.485**	.916**	.992**	0.005	.368**	1	-0.062	.543**	.720**	.304**	-0.121	.746**	-.577**	-.325**	.438**	-.577**	.301**	-0.016	-.193**	.474**	.857**	.912**	0.119	.326**	.939**	-0.019	.449**	.627**	.340**	-.207**	.746**	-.528**	-.148*	.412**	-.518**	.468**	0.048	-0.016
CC	PDQ	0.125	-0.066	-0.108	0.06	.279**	0.107	0.049	.159*	.166*	.217**	0.068	.288**	-0.072	.955**	-.804**	-0.062	1	.150*	0.009	0.126	-0.045	-0.093	0.039	.232**	0.114	0.025	.140*	.157*	.187**	0.08	.309**	-0.036	.927**	-.776**	-0.035	.972**	0.025	.141*	0.101	-.161*	-0.093	-0.025	.154*	0.126	-0.05	0.044	0.124	0.124
CC	PWARQ	-0.086	.383**	.560**	-.326**	-.426**	-0.042	-.195**	.391**	-.510**	-.406**	0.076	.486**	.544**	.215**	.219**	.543**	.150*	1	-0.051	-0.104	.350**	.556**	-.341**	-.468**	-0.034	-.231**	.341**	-.513**	-.452**	0.077	.451**	.490**	.272**	.191**	.504**	.155*	-.253**	.866**	-0.054	.159*	.520**	-.236**	-.355**	-0.029	-.163*	.418**	-.441**	-.296**
CC	PCQ	.432**	-.372**	.494**	-.448**	0.018	.539**	-.521**	.191**	.338**	.132*	.501**	.728**	.709**	0.049	0.102	.720**	0.009	-0.051	1	.425**	-.377**	.472**	-.413**	-0.027	.529**	-.494**	.132*	.329**	0.108	.489**	.657**	.607**	.135*	0.057	.635**	0.05	.774**	0.062	.423**	-.382**	.489**	-.425**	0.089	.497**	-.479**	.246**	.353**	.200**
mid-H	AMT	.999**	-.371**	.405**	-.531**	.563**	.925**	-.600**	.572**	.724**	.710**	.914**	.432**	.298**	.167*	-.165*	.304**	0.126	-0.104	.425**	1	-.357**	.377**	-.508**	.453**	.916**	-.576**	.526**	.686**	.630**	.909**	.439**	.321**	.213**	-.180**	.321**	.136*	.257**	0.051	.977**	-.263**	.425**	-.524**	.719**	.876**	-.539**	.592**	.787**	.829**
mid-H	MDR	-.353**	.993**	0.036	0.117	-0.112	-.439**	.371**	-0.032	-.474**	-.327**	-.300**	-.222**	-0.127	-0.015	-0.025	-0.121	-0.045	.350**	-.377**	-.357**	1	0.095	0.078	-.158*	-.435**	.304**	-0.013	-.510**	-.360**	-.294**	-.295**	-.209**	-0.089	-0.061	-.192**	-0.095	-.362**	.227**	-.341**	.850**	-0.023	.199**	-0.109	-.429**	.397**	-0.065	-.432**	-.286**
mid-H	ISO	.397**	0.117	.988**	-.895**	-.432**	.582**	-.813**	.368**	0.004	-.312**	.671**	.640**	.744**	0.037	.377**	.746**	-0.093	.556**	.472**	.377**	0.095	1	-.900**	-.562**	.586**	-.843**	.275**	-0.026	-.415**	.670**	.533**	.604**	0.118	.330**	.628**	-0.096	.317**	.494**	.470**	-0.062	.951**	-.772**	-.197**	.567**	-.710**	.503**	.154*	-0.052
mid-H	TSEA	-.518**	0.062	-.891**	.994**	.380**	-.751**	.951**	-.212**	-.295**	.241**	-.807**	-.523**	-.559**	-0.059	-.279**	-.577**	0.039	-.341**	-.413**	-.508**	0.078	-.900**	1	.502**	-.764**	.970**	-0.116	-.281**	.344**	-.816**	-.461**	-.484**	-0.124	-.253**	-.510**	0.05	-.314**	-.289**	-.621**	.191**	-.901**	.940**	.133*	-.768**	.888**	-.382**	-.455**	-0.014
mid-H	MAXTWM	.441**	-.188**	-.522**	.468**	.973**	.144*	.397**	.251**	.501**	.920**	0.085	-0.105	-.323**	0.131	-.571**	-.325**	.232**	-.468**	-0.027	.453**	-.158*	-.562**	.502**	1	0.126	.443**	.301**	.474**	.954**	0.073	-0.03	-.228**	0.101	-.568**	-.241**	.263**	-0.066	-.279**	.312**	-0.005	-.486**	.373**	.812**	0.101	.334**	0.082	.380**	.732**
mid-H	MINTCM	.919**	-.438**	.609**	-.784**	.237**	.999**	-.853**	.398**	.725**	.411**	.984**	.538**	.424**	.159*	-0.046	.438**	0.114	-0.034	.529**	.916**	-.435**	.586**	-.764**	0.126	1	-.834**	.322**	.705**	.325**	.984**	.532**	.422**	.227**	-0.059	.434**	0.13	.398**	0.068	.948**	-.414**	.646**	-.793**	.418**	.983**	-.817**	.491**	.819**	.570**
mid-H	TRANGE	-.585**	.290**	-.842**	.970**	.327**	-.823**	.992**	-.221**	-.376**	.140*	-.842**	-.545**	-.563**	-0.072	-.276**	-.577**	0.025	-.231**	-.494**	-.576**	.304**	-.843**	.970**	.443**	-.834**	1	-0.124	-.373**	.237**	-.849**	-.497**	-.508**	-.150*	-.262**	-.526**	0.029	-.397**	-.217**	-.683**	.371**	-.855**	.925**	0.074	-.832**	.924**	-.399**	-.528**	-0.108
mid-H	TWETQ	.534**	-0.037	.279**	-0.115	.395**	.342**	-0.118	.961**	-0.037	.494**	.390**	.351**	.323**	.214**	-0.067	.301**	.140*	.341**	.132*	.526**	-0.013	.275**	-0.116	.301**	.322**	-0.124	1	-0.106	.427**	.378**	.318**	.307**	.238**	-0.086	.282**	.136*	-0.124	.432**	.466**	0.048	.222**	0.017	.520**	.247**	0.02	.807**	-0.014	.602**
mid-H	TDQ	.675**	-.510**	0.021	-.325**	.476**	.703**	-.429**	-0.079	.970**	.541**	.624**	.172*	-0.041	0.076	-.342**	-0.016	.157*	-.513**	.329**	.686**	-.510**	-0.026	-.281**	.474**	.705**	-.373**	-0.106	1	.543**	.624**	.239**	0.033	0.104	-.336**	0.045	.201**	.355**	-.366**	.664**	-.389**	.134*	-.483**	.445**	.719**	-.522**	-0.087	.953**	.482**
mid-H	TWARQ	.620**	-.388**	-.370**	.308**	.953**	.346**	.187**	.391**	.570**	.986**	.275**	0.011	-.185**	0.126	-.457**	-.193**	.187**	-.452**	0.108	.630**	-.360**	-.415**	.344**	.954**	.325**	.237**	.427**	.543**	1	.261**	0.083	-0.089	0.123	-.451**	-0.11	.219**	0.026	-.233**	.501**	-.164*	-.343**	.245**	.876**	.284**	.174**	.256**	.483**	.865**
mid-H	TCQ	.913**	-.295**	.688**	-.832**	.197**	.983**	-.860**	.456**	.654**	.359**	.999**	.546**	.460**	.141*	0	.474**	0.08	0.077	.489**	.909**	-.294**	.670**	-.816**	0.073	.984**	-.849**	.378**	.624**	.261**	1	.526**	.442**	.206**	-0.023	.456**	0.089	.335**	.158*	.947**	-.294**	.715**	-.816**	.402**	.965**	-.806**	.548**	.765**	.545**
mid-H	AP	.454**	-.264**	.576**	-.495**	0.014	.533**	-.518**	.394**	.249**	0.113	.536**	.968**	.840**	.308**	-0.036	.857**	.309**	.451**	.657**	.439**	-.295**	.533**	-.461**	-0.03	.532**	-.497**	.318**	.239**	0.083	.526**	1	.890**	.432**	-0.042	.906**	.383**	.347**	.620**	.437**	-.379**	.591**	-.514**	0.018	.520**	-.542**	.407**	.248**	.137*
mid-H	PWETM	.337**	-.172**	.626**	-.504**	-.171*	.425**	-.513**	.372**	0.044	-0.047	.452**	.854**	.912**	0.017	.340**	.912**	-0.036	.490**	.607**	.321**	-.209**	.604**	-.484**	-.228**	.422**	-.508**	.307**	0.033	-0.089	.442**	.890**	1	0.128	.357**	.990**	0.016	.257**	.686**	.345**	-.243**	.605**	-.449**	-0.069	.395**	-.457**	.437**	0.088	0.058
mid-H	PDM	.217**	-0.097	0.108	-0.103	.182**	.223**	-0.119	.273**	0.118	.174**	.198**	.427**	0.112	.970**	-.656**	0.119	.927**	.272**	.135*	.213**	-0.089	0.118	-0.124	0.101	.227**	-.150*	.238**	0.104	0.123	.206**	.432**	0.128	1	-.641**	0.129	.913**	0.104	.268**	.204**	-.201**	0.089	-0.13	.142*	.220**	-.157*	.209**	0.114	.161*
mid-H	PSEA	-.172**	-0.031	.324**	-.251**	-.575**	-0.06	-.260**	-0.052	-.361**	-.446**	-0.019	-0.034	.351**	-.683**	.983**	.326**	-.776**	.191**	0.057	-.180**	-0.061	.330**	-.253**	-.568**	-0.059	-.262**	-0.086	-.336**	-.451**	-0.023	-0.042	.357**	-.641**	1	.337**	-.784**	0.006	.185**	-0.097	0.015	.285**	-0.128	-.360**	-0.07	-0.122	0.125	-.265**	-.264**
mid-H	PWETQ	.336**	-.153*	.654**	-.533**	-.188**	.435**	-.533**	.355**	0.056	-0.071	.466**	.881**	.926**	0.015	.332**	.939**	-0.035	.504**	.635**	.321**	-.192**	.628**	-.510**	-.241**	.434**	-.526**	.282**	0.045	-0.11	.456**	.906**	.990**	0.129	.337**	1	0.018	.276**	.685**	.344**	-.246**	.632**	-.482**	-0.095	.408**	-.486**	.419**	0.099	0.03
mid-H	PDQ	.138*	-0.104	-0.089	0.052	.288**	0.126	0.036	.157*	.212**	.230**	0.084	.344**	-0.029	.896**	-.800**	-0.019	.972**	.155*	0.05	.136*	-0.095	-0.096	0.05	.263**	0.13	0.029	.136*	.201**	.219**	0.089	.383**	0.016	.913**	-.784**	0.018	1	0.06	.171*	0.093	-.206**	-0.057	-0.049	0.118	.141*	-0.085	0.02	.143*	0.099
mid-H	PWARQ	.263**	-.366**	.332**	-.347**	-0.048	.407**	-.428**	-0.067	.342**	0.027	.345**	.461**	.469**	0.03	0.07	.449**	0.025	-.253**	.774**	.257**	-.362**	.317**	-.314**	-0.066	.398**	-.397**	-0.124	.355**	0.026	.335**	.347**	.257**	0.104	0.006	.276**	0.06	1	-.272**	.274**	-.345**	.374**	-.362**	-0.009	.390**	-.419**	0.016	.344**	0.064
mid-H	PCQ	0.07	.271**	.495**	-.287**	-.214**	0.065	-.182**	.466**	-.346**	-.187**	.164*	.592**	.622**	.190**	.179**	.627**	.141*	.866**	0.062	0.051	.227**	.494**	-.289**	-.279**	0.068	-.217**	.432**	-.366**	-.233**	.158*	.620**	.686**	.268**	.185**	.685**	.171*	-.272**	1	0.073	0.117	.459**	-.213**	-.162*	0.058	-.150*	.461**	-.299**	-0.108
LGM	AMT	.976**	-.358**	.484**	-.634**	.435**	.949**	-.695**	.529**	.682**	.594**	.945**	.442**	.335**	.158*	-0.085	.340**	0.101	-0.054	.423**	.977**	-.341**	.470**	-.621**	.312**	.948**	-.683**	.466**	.664**	.501**	.947**	.437**	.345**	.204**	-0.097	.344**	0.093	.274**	0.073	1	-.272**	.512**	-.631**	.647**	.930**	-.636**	.621**	.784**	.766**
LGM	MDR	-.266**	.852**	-0.097	.211**	0.014	-.410**	.412**	-0.013	-.355**	-.159*	-.292**	-.332**	-.199**	-0.131	0.045	-.207**	-.161*	.159*	-.382**	-.263**	.850**	-0.062	.191**	-0.005	-.414**	.371**	0.048	-.389**	-.164*	-.294**	-.379**	-.243**	-.201**	0.015	-.246**	-.206**	-.345**	0.117	-.272**	1	-.132*	.325**	0.105	-.457**	.543**	-0.067	-.314**	-0.099
LGM	ISO	.444**	0.013	.974**	-.921**	-.403**	.641**	-.855**	.315**	.151*	-.272**	.719**	.674**	.743**	-0.019	.344**	.746**	-0.093	.520**	.489**	.425**	-0.023	.951**	-.901**	-.486**	.646**	-.855**	.222**	.134*	-.343**	.715**	.591**	.605**	0.089	.285**	.632**	-0.057	.374**	.459**	.512**	-.132*	1	-.858**	-.214**	.646**	-.802**	.445**	.271**	-0.065
LGM	TSEA	-.532**	.175**	-.786**	.954**	.297**	-.776**	.929**	-0.084	-.476**	.176**	-.807**	-.541**	-.502**	-0.047	-.156*	-.528**	-0.025	-.236**	-.425**	-.524**	.199**	-.772**	.940**	.373**	-.793**	.925**	0.017	-.483**	.245**	-.816**	-.514**	-.449**	-0.13	-0.128	-.482**	-0.049	-.362**	-.213**	-.631**	.325**	-.858**	1	.150*	-.836**	.969**	-.251**	-.589**	0.012
LGM	MAXTWM	.707**	-.156*	-.199**	.131*	.893**	.433**	0.068	.492**	.475**	.922**	.406**	-0.005	-.135*	.180**	-.369**	-.148*	.154*	-.355**	0.089	.719**	-0.109	-.197**	.133*	.812**	.418**	0.074	.520**	.445**	.876**	.402**	0.018	-0.069	.142*	-.360**	-0.095	0.118	-0.009	-.162*	.647**	0.105	-.214**	.150*	1	.367**	.154*	.444**	.490**	.962**
LGM	MINTCM	.877**	-.435**	.586**	-.786**	.204**	.976**	-.849**	.333**	.721**	.366**	.960**	.522**	.398**	.153*	-0.057	.412**	0.126	-0.029	.497**	.876**	-.429**	.567**	-.768**	0.101	.983**	-.832**	.247**	.719**	.284**	.965**	.520**	.395**	.220**	-0.07	.408**	.141*	.390**	0.058	.930**	-.457**	.646**	-.836**	.367**	1	-.863**	.462**	.817**	.515**
LGM	TRANGE	-.548**	.377**	-.731**	.906**	.269**	-.801**	.938**	-0.086	-.507**	0.112	-.799**	-.557**	-.496**	-0.065	-.140*	-.518**	-0.05	-.163*	-.479**	-.539**	.397**	-.710**	.888**	.334**	-.817**	.924**	0.02	-.522**	.174**	-.806**	-.542**	-.457**	-.157*	-0.122	-.486**	-0.085	-.419**	-.150*	-.636**	.543**	-.802**	.969**	.154*	-.863**	1	-.250**	-.601**	-0.024
LGM	TWETQ	.599**	-0.087	.495**	-.370**	.204**	.498**	-.378**	.855**	-0.051	.350**	.551**	.466**	.493**	.157*	.155*	.468**	0.044	.418**	.246**	.592**	-0.065	.503**	-.382**	0.082	.491**	-.399**	.807**	-0.087	.256**	.548**	.407**	.437**	.209**	0.125	.419**	0.02	0.016	.461**	.621**	-0.067	.445**	-.251**	.444**	.462**	-.250**	1	0.048	.569**
LGM	TDQ	.779**	-.437**	.184**	-.487**	.430**	.817**	-.568**	0.022	.964**	.517**	.763**	.200**	0.023	0.094	-.274**	0.048	0.124	-.441**	.353**	.787**	-.432**	.154*	-.455**	.380**	.819**	-.528**	-0.014	.953**	.483**	.765**	.248**	0.088	0.114	-.265**	0.099	.143*	.344**	-.299**	.784**	-.314**	.271**	-.589**	.490**	.817**	-.601**	0.048	1	.543**
LGM	TWARQ	.820**	-.329**	-0.045	-0.02	.825**	.586**	-0.121	.596**	.512**	.925**	.551**	0.117	-0.002	.170*	-.272**	-0.016	0.124	-.296**	.200**	.829**	-.286**	-0.052	-0.014	.732**	.570**	-0.108	.602**	.482**	.865**	.545**	.137*	0.058	.161*	-.264**	0.03	0.099	0.064	-0.108	.766**	-0.099	-0.065	0.012	.962**	.515**	-0.024	.569**	.543**	1
LGM	TCQ	.887**	-.323**	.653**	-.830**	.177**	.974**	-.862**	.386**	.676**	.333**	.982**	.529**	.433**	0.129	-0.009	.448**	0.087	0.05	.471**	.884**	-.321**	.637**	-.815**	0.063	.980**	-.851**	.301**	.666**	.242**	.987**	.517**	.420**	.196**	-0.029	.433**	0.096	.344**	0.13	.942**	-.334**	.705**	-.853**	.373**	.987**	-.846**	.513**	.789**	.511**
LGM	AP	.460**	-.286**	.588**	-.509**	0.022	.552**	-.532**	.365**	.282**	0.115	.549**	.959**	.827**	.260**	-0.055	.851**	.270**	.368**	.729**	.445**	-.307**	.548**	-.472**	-0.016	.551**	-.507**	.280**	.272**	0.086	.540**	.944**	.796**	.372**	-0.087	.829**	.338**	.475**	.486**	.437**	-.461**	.607**	-.545**	-0.012	.550**	-.591**	.372**	.269**	0.117
LGM	PWETM	.429**	-.200**	.686**	-.566**	-0.105	.521**	-.572**	.399**	.145*	0.014	.547**	.917**	.926**	0.016	.252**	.941**	-0.015	.443**	.705**	.412**	-.227**	.653**	-.535**	-.153*	.518**	-.553**	.318**	0.131	-0.024	.535**	.898**	.905**	0.123	.227**	.930**	0.038	.402**	.575**	.421**	-.341**	.676**	-.538**	-0.05	.500**	-.558**	.449**	.171*	0.09
LGM	PDM	.195**	-0.001	0.117	-0.087	.165*	.178**	-0.084	.278**	0.063	.155*	.170*	.296**	0.033	.941**	-.630**	0.038	.846**	.252**	0.064	.193**	0.015	.141*	-0.121	0.065	.180**	-0.128	.272**	0.024	0.087	.180**	.266**	0.012	.920**	-.615**	0.011	.789**	0.063	.202**	.175**	-0.094	0.069	-0.061	.163*	.150*	-0.071	.190**	0.084	.176**
LGM	PSEA	-0.125	-0.07	.297**	-.241**	-.502**	-0.024	-.255**	-0.076	-.275**	-.378**	0.013	-0.012	.340**	-.755**	.961**	.327**	-.807**	.149*	0.088	-.132*	-0.103	.283**	-.229**	-.468**	-0.023	-.238**	-0.117	-.244**	-.365**	0.006	-0.009	.343**	-.701**	.957**	.338**	-.791**	0.011	.150*	-0.069	-0.056	.270**	-.156*	-.341**	-0.023	-.161*	0.092	-.206**	-.243**
LGM	PWETQ	.405**	-.218**	.664**	-.559**	-0.119	.510**	-.568**	.351**	.158*	-0.003	.530**	.911**	.905**	0.005	.236**	.929**	-0.018	.413**	.715**	.390**	-.245**	.629**	-.527**	-.157*	.509**	-.547**	.270**	.149*	-0.036	.520**	.897**	.894**	0.114	.210**	.925**	0.039	.396**	.541**	.400**	-.377**	.656**	-.545**	-0.081	.498**	-.573**	.405**	.178**	0.06
LGM	PDQ	.188**	-0.029	0.059	-0.053	.209**	.171*	-0.053	.248**	0.118	.183**	.155*	.320**	0.01	.954**	-.713**	0.017	.928**	.250**	0.047	.184**	-0.016	0.074	-0.077	.132*	.175**	-0.086	.230**	0.091	.131*	.163*	.308**	-0.001	.944**	-.699**	0	.897**	0.072	.206**	.160*	-.133*	0.046	-0.077	.144*	.162*	-0.094	.137*	0.112	.149*
LGM	PWARQ	0.111	.181**	.759**	-.513**	-.393**	.211**	-.426**	.410**	-.284**	-.325**	.299**	.645**	.707**	.148*	.220**	.703**	0.068	.733**	.376**	0.092	.161*	.745**	-.505**	-.443**	.210**	-.437**	.336**	-.292**	-.371**	.292**	.484**	.438**	.230**	0.124	.479**	0.086	.323**	.541**	.133*	-0.028	.734**	-.414**	-.304**	.198**	-.376**	.450**	-.218**	-.194**
LGM	PCQ	.249**	-.387**	-0.065	-0.052	.233**	.278**	-.145*	-0.081	.418**	.271**	.207**	.318**	.203**	0.04	-0.11	.221**	0.104	-.253**	.296**	.251**	-.399**	-0.088	-0.031	.246**	.278**	-0.115	-0.098	.420**	.282**	.205**	.462**	.435**	0.081	-0.054	.422**	.152*	.152*	0.02	.216**	-.403**	-0.049	-.147*	.143*	.287**	-.228**	-0.087	.362**	.179**
Australia	Climate	CC	CC	CC	CC	CC	CC	CC	CC	CC	CC	CC	CC	CC	CC	CC	CC	CC	CC	CC	mid-H	mid-H	mid-H	mid-H	mid-H	mid-H	mid-H	mid-H	mid-H	mid-H	mid-H	mid-H	mid-H	mid-H	mid-H	mid-H	mid-H	mid-H	mid-H	LGM	LGM	LGM	LGM	LGM	LGM	LGM	LGM	LGM	LGM
Climate	Variable	AMT	MDR	ISO	TSEA	MAXTWM	MINTCM	TRANGE	TWETQ	TDQ	TWARQ	TCQ	AP	PWETM	PDM	PSEA	PWETQ	PDQ	PWARQ	PCQ	AMT	MDR	ISO	TSEA	MAXTWM	MINTCM	TRANGE	TWETQ	TDQ	TWARQ	TCQ	AP	PWETM	PDM	PSEA	PWETQ	PDQ	PWARQ	PCQ	AMT	MDR	ISO	TSEA	MAXTWM	MINTCM	TRANGE	TWETQ	TDQ	TWARQ
CC	AMT	1	.540**	-.231**	.568**	.911**	.447**	.700**	.731**	-.355**	.935**	.830**	-.513**	-.413**	-.306**	-.120*	-.598**	-.275**	-0.0784184	-.785**	.997**	.311**	-.404**	.631**	.904**	.472**	.662**	.803**	-0.04381	.941**	.850**	-.490**	-.197**	0.0403625	-.202**	-.561**	-0.051605	-0.0910629	-.819**	.996**	.254**	-.191**	.402**	.822**	.538**	.471**	.789**	-.546**	.918**
CC	MDR	.540**	1	.405**	0.0243918	.611**	.404**	.420**	.157**	0.0297184	.401**	.651**	-.606**	-.554**	-.362**	-.175**	-.640**	-.476**	-.390**	-.641**	.549**	.919**	.277**	0.0801268	.588**	.416**	.375**	.363**	.120*	.419**	.651**	-.595**	-.435**	-.217**	-.100*	-.595**	-.415**	-.389**	-.636**	.556**	.883**	.381**	-.100*	.631**	.446**	.341**	.278**	0.0356872	.388**
CC	ISO	-.231**	.405**	1	-.834**	-.352**	.543**	-.608**	-.262**	.180**	-.509**	.276**	-.499**	-.466**	-.552**	.249**	-.392**	-.636**	-.617**	-.264**	-.219**	.380**	.876**	-.802**	-.376**	.541**	-.636**	-.241**	-0.0745351	-.486**	.242**	-.518**	-.635**	-.700**	.279**	-.446**	-.710**	-.621**	-.221**	-.219**	.454**	.844**	-.870**	-.336**	.493**	-.620**	-.402**	.345**	-.532**
CC	TSEA	.568**	0.0243918	-.834**	1	.714**	-.409**	.906**	.435**	-.246**	.817**	0.0216954	.287**	.308**	.459**	-.331**	.142**	.518**	.552**	-0.0345647	.555**	-0.00442562	-.887**	.994**	.731**	-.402**	.921**	.522**	.104*	.800**	0.0602126	.314**	.568**	.723**	-.324**	.226**	.651**	.555**	-0.0864402	.557**	-.127**	-.795**	.974**	.690**	-.329**	.863**	.656**	-.414**	.833**
CC	MAXTWM	.911**	.611**	-.352**	.714**	1	.234**	.889**	.559**	-.257**	.947**	.643**	-.338**	-.257**	-0.0586055	-.233**	-.436**	-.095*	0.050632	-.607**	.907**	.482**	-.475**	.763**	.998**	.243**	.864**	.741**	0.0709637	.951**	.667**	-.313**	-0.00974198	.244**	-.223**	-.373**	0.0637779	0.0439079	-.640**	.914**	.393**	-.318**	.591**	.974**	.312**	.753**	.711**	-.400**	.948**
CC	MINTCM	.447**	.404**	.543**	-.409**	.234**	1	-.237**	.314**	-.196**	.144**	.827**	-.764**	-.654**	-.739**	.326**	-.678**	-.791**	-.593**	-.726**	.454**	.220**	.443**	-.338**	.214**	.990**	-.274**	.322**	-.221**	.169**	.803**	-.771**	-.732**	-.685**	.237**	-.745**	-.727**	-.616**	-.705**	.457**	.305**	.552**	-.529**	.189**	.969**	-.398**	.103*	-.161**	.121**
CC	TRANGE	.700**	.420**	-.608**	.906**	.889**	-.237**	1	.411**	-.164**	.878**	.253**	0.022227	0.0514454	.289**	-.387**	-.117*	.277**	.330**	-.265**	.693**	.378**	-.683**	.921**	.896**	-.223**	.992**	.589**	.175**	.871**	.288**	0.0510326	.335**	.566**	-.334**	-0.0222954	.406**	.334**	-.307**	.698**	.248**	-.578**	.840**	.884**	-.145**	.940**	.662**	-.324**	.890**
CC	TWETQ	.731**	.157**	-.262**	.435**	.559**	.314**	.411**	1	-.668**	.691**	.595**	-.158**	-0.0420949	-.190**	.139**	-.209**	0.00585191	.284**	-.490**	.731**	-0.0504681	-.422**	.489**	.573**	.327**	.408**	.760**	-.491**	.694**	.606**	-.143**	0.0505946	0.052119	-0.0564597	-.234**	.214**	.263**	-.536**	.727**	-.109*	-.232**	.329**	.426**	.391**	.177**	.676**	-.832**	.670**
CC	TDQ	-.355**	0.0297184	.180**	-.246**	-.257**	-.196**	-.164**	-.668**	1	-.355**	-.276**	-.114*	-.233**	0.0175981	-.316**	-.102*	-.160**	-.410**	.142**	-.357**	.106*	.252**	-.285**	-.287**	-.178**	-.202**	-.611**	.613**	-.365**	-.277**	-.122**	-.236**	-0.0707336	-.220**	-0.0718513	-.265**	-.398**	.179**	-.359**	.187**	.201**	-.219**	-.166**	-.212**	-0.0326293	-.343**	.744**	-.350**
CC	TWARQ	.935**	.401**	-.509**	.817**	.947**	.144**	.878**	.691**	-.355**	1	.591**	-.233**	-.155**	-0.0102042	-.222**	-.351**	0.0287102	.182**	-.558**	.930**	.233**	-.653**	.860**	.951**	.164**	.859**	.786**	0.0108897	.997**	.621**	-.206**	.104*	.333**	-.270**	-.291**	.234**	.174**	-.604**	.931**	.136**	-.471**	.693**	.878**	.240**	.703**	.816**	-.554**	.995**
CC	TCQ	.830**	.651**	.276**	0.0216954	.643**	.827**	.253**	.595**	-.276**	.591**	1	-.806**	-.697**	-.664**	0.0779626	-.808**	-.673**	-.451**	-.923**	.838**	.401**	.107*	.104*	.624**	.850**	.199**	.627**	-.137**	.611**	.993**	-.796**	-.614**	-.431**	-0.0206543	-.822**	-.504**	-.468**	-.928**	.836**	.411**	.298**	-.157**	.558**	.879**	0.0116785	.505**	-.383**	.562**
CC	AP	-.513**	-.606**	-.499**	.287**	-.338**	-.764**	0.022227	-.158**	-.114*	-.233**	-.806**	1	.961**	.873**	-0.055237	.976**	.935**	.864**	.903**	-.526**	-.397**	-.394**	.226**	-.298**	-.791**	.099*	-.231**	-.108*	-.247**	-.801**	.999**	.906**	.699**	-0.00643626	.990**	.833**	.871**	.875**	-.513**	-.476**	-.536**	.458**	-.284**	-.805**	.208**	-.144**	-0.00977625	-.193**
CC	PWETM	-.413**	-.554**	-.466**	.308**	-.257**	-.654**	0.0514454	-0.0420949	-.233**	-.155**	-.697**	.961**	1	.811**	.108*	.949**	.891**	.884**	.815**	-.426**	-.371**	-.404**	.260**	-.215**	-.691**	.131**	-.124**	-.223**	-.164**	-.695**	.962**	.932**	.660**	.156**	.953**	.810**	.884**	.783**	-.414**	-.448**	-.520**	.466**	-.214**	-.699**	.212**	-0.0721817	-.094*	-.117*
CC	PDM	-.306**	-.362**	-.552**	.459**	-0.0586055	-.739**	.289**	-.190**	0.0175981	-0.0102042	-.664**	.873**	.811**	1	-.368**	.807**	.911**	.785**	.746**	-.322**	-.150**	-.473**	.405**	-0.0236608	-.755**	.353**	-.121*	.132**	-0.0234266	-.653**	.880**	.863**	.834**	-.224**	.865**	.801**	.794**	.715**	-.301**	-.268**	-.610**	.603**	0.0175884	-.776**	.482**	-0.0272442	0.0670472	0.0361891
CC	PSEA	-.120*	-.175**	.249**	-.331**	-.233**	.326**	-.387**	.139**	-.316**	-.222**	0.0779626	-0.055237	.108*	-.368**	1	0.0880811	-.263**	-.129**	0.0146053	-.109*	-.238**	.201**	-.303**	-.223**	.295**	-.372**	-0.00758398	-.493**	-.204**	0.0718114	-0.067004	-0.0780652	-.498**	.870**	-0.0266125	-.282**	-.146**	0.0217558	-.123**	-.179**	.234**	-.325**	-.285**	.281**	-.443**	-.229**	-.195**	-.240**
CC	PWETQ	-.598**	-.640**	-.392**	.142**	-.436**	-.678**	-.117*	-.209**	-.102*	-.351**	-.808**	.976**	.949**	.807**	0.0880811	1	.848**	.795**	.932**	-.609**	-.431**	-.279**	0.0831752	-.397**	-.710**	-0.0401033	-.293**	-.167**	-.360**	-.809**	.970**	.833**	.571**	.121*	.982**	.718**	.798**	.910**	-.597**	-.490**	-.441**	.321**	-.382**	-.739**	0.0738087	-.252**	0.0333381	-.313**
CC	PDQ	-.275**	-.476**	-.636**	.518**	-.095*	-.791**	.277**	0.00585191	-.160**	0.0287102	-.673**	.935**	.891**	.911**	-.263**	.848**	1	.920**	.736**	-.289**	-.309**	-.579**	.466**	-0.0571277	-.804**	.343**	-0.0454923	-0.0432779	0.0118269	-.662**	.942**	.937**	.821**	-.200**	.897**	.931**	.927**	.695**	-.276**	-.424**	-.670**	.658**	-0.0551607	-.793**	.422**	0.0711796	-.152**	0.0691603
CC	PWARQ	-0.0784184	-.390**	-.617**	.552**	0.050632	-.593**	.330**	.284**	-.410**	.182**	-.451**	.864**	.884**	.785**	-.129**	.795**	.920**	1	.577**	-0.0913761	-.274**	-.591**	.521**	.093*	-.612**	.396**	.189**	-.276**	.171**	-.442**	.874**	.900**	.776**	-.149**	.818**	.922**	.999**	.528**	-0.0778076	-.388**	-.637**	.661**	0.0583015	-.590**	.410**	.262**	-.368**	.217**
CC	PCQ	-.785**	-.641**	-.264**	-0.0345647	-.607**	-.726**	-.265**	-.490**	.142**	-.558**	-.923**	.903**	.815**	.746**	0.0146053	.932**	.736**	.577**	1	-.794**	-.393**	-.101*	-.106*	-.578**	-.753**	-.198**	-.555**	0.0155332	-.569**	-.925**	.893**	.692**	.465**	.095*	.927**	.562**	.590**	.997**	-.785**	-.429**	-.307**	.158**	-.524**	-.801**	-0.0255302	-.474**	.286**	-.520**
mid-H	AMT	.997**	.549**	-.219**	.555**	.907**	.454**	.693**	.731**	-.357**	.930**	.838**	-.526**	-.426**	-.322**	-.109*	-.609**	-.289**	-0.0913761	-.794**	1	.315**	-.393**	.620**	.901**	.481**	.653**	.805**	-0.0476876	.937**	.859**	-.503**	-.211**	0.0258325	-.191**	-.573**	-0.0652411	-.104*	-.828**	.996**	.257**	-.178**	.387**	.815**	.547**	.458**	.784**	-.547**	.912**
mid-H	MDR	.311**	.919**	.380**	-0.00442562	.482**	.220**	.378**	-0.0504681	.106*	.233**	.401**	-.397**	-.371**	-.150**	-.238**	-.431**	-.309**	-.274**	-.393**	.315**	1	.355**	0.0263454	.462**	.210**	.352**	.186**	.173**	.246**	.396**	-.388**	-.280**	-0.082955	-.112*	-.376**	-.315**	-.267**	-.380**	.329**	.936**	.365**	-0.0734531	.557**	.223**	.404**	.097*	.195**	.236**
mid-H	ISO	-.404**	.277**	.876**	-.887**	-.475**	.443**	-.683**	-.422**	.252**	-.653**	.107*	-.394**	-.404**	-.473**	.201**	-.279**	-.579**	-.591**	-.101*	-.393**	.355**	1	-.875**	-.500**	.429**	-.709**	-.409**	-0.0137335	-.634**	0.0706358	-.415**	-.614**	-.659**	.215**	-.336**	-.687**	-.589**	-0.0459274	-.391**	.446**	.849**	-.887**	-.426**	.369**	-.631**	-.536**	.454**	-.663**
mid-H	TSEA	.631**	0.0801268	-.802**	.994**	.763**	-.338**	.921**	.489**	-.285**	.860**	.104*	.226**	.260**	.405**	-.303**	0.0831752	.466**	.521**	-.106*	.620**	0.0263454	-.875**	1	.781**	-.329**	.934**	.574**	0.0727609	.847**	.143**	.254**	.525**	.682**	-.293**	.164**	.610**	.522**	-.159**	.622**	-.104*	-.770**	.958**	.730**	-.255**	.857**	.688**	-.459**	.874**
mid-H	MAXTWM	.904**	.588**	-.376**	.731**	.998**	.214**	.896**	.573**	-.287**	.951**	.624**	-.298**	-.215**	-0.0236608	-.223**	-.397**	-0.0571277	.093*	-.578**	.901**	.462**	-.500**	.781**	1	.223**	.876**	.754**	0.0432721	.956**	.649**	-.272**	0.0306438	.272**	-.209**	-.334**	.101*	0.0858729	-.613**	.908**	.362**	-.349**	.615**	.969**	.291**	.760**	.717**	-.427**	.953**
mid-H	MINTCM	.472**	.416**	.541**	-.402**	.243**	.990**	-.223**	.327**	-.178**	.164**	.850**	-.791**	-.691**	-.755**	.295**	-.710**	-.804**	-.612**	-.753**	.481**	.210**	.429**	-.329**	.223**	1	-.270**	.330**	-.204**	.191**	.830**	-.798**	-.756**	-.694**	.207**	-.773**	-.734**	-.634**	-.735**	.482**	.284**	.536**	-.530**	.186**	.970**	-.402**	.128**	-.181**	.139**
mid-H	TRANGE	.662**	.375**	-.636**	.921**	.864**	-.274**	.992**	.408**	-.202**	.859**	.199**	.099*	.131**	.353**	-.372**	-0.0401033	.343**	.396**	-.198**	.653**	.352**	-.709**	.934**	.876**	-.270**	1	.585**	.145**	.851**	.232**	.127**	.406**	.614**	-.312**	0.053687	.466**	.400**	-.242**	.660**	.216**	-.609**	.868**	.864**	-.189**	.947**	.645**	-.337**	.873**
mid-H	TWETQ	.803**	.363**	-.241**	.522**	.741**	.322**	.589**	.760**	-.611**	.786**	.627**	-.231**	-.124**	-.121*	-0.00758398	-.293**	-0.0454923	.189**	-.555**	.805**	.186**	-.409**	.574**	.754**	.330**	.585**	1	-.241**	.792**	.645**	-.212**	0.0442525	.134**	-.110*	-.270**	.165**	.173**	-.602**	.808**	.126**	-.206**	.389**	.640**	.417**	.368**	.738**	-.649**	.770**
mid-H	TDQ	-0.04381	.120*	-0.0745351	.104*	0.0709637	-.221**	.175**	-.491**	.613**	0.0108897	-.137**	-.108*	-.223**	.132**	-.493**	-.167**	-0.0432779	-.276**	0.0155332	-0.0476876	.173**	-0.0137335	0.0727609	0.0432721	-.204**	.145**	-.241**	1	-0.0040687	-.124**	-.103*	-0.0825505	.212**	-.374**	-0.0894466	-0.0472213	-.254**	0.0301624	-0.0495943	.209**	-0.0138165	.093*	.128**	-.191**	.238**	-0.0423804	.586**	0.0185325
mid-H	TWARQ	.941**	.419**	-.486**	.800**	.951**	.169**	.871**	.694**	-.365**	.997**	.611**	-.247**	-.164**	-0.0234266	-.204**	-.360**	0.0118269	.171**	-.569**	.937**	.246**	-.634**	.847**	.956**	.191**	.851**	.792**	-0.0040687	1	.642**	-.220**	0.0908324	.316**	-.247**	-.301**	.214**	.163**	-.614**	.939**	.144**	-.453**	.676**	.881**	.264**	.691**	.810**	-.557**	.994**
mid-H	TCQ	.850**	.651**	.242**	0.0602126	.667**	.803**	.288**	.606**	-.277**	.621**	.993**	-.801**	-.695**	-.653**	0.0718114	-.809**	-.662**	-.442**	-.925**	.859**	.396**	0.0706358	.143**	.649**	.830**	.232**	.645**	-.124**	.642**	1	-.791**	-.599**	-.408**	-0.0264577	-.820**	-.484**	-.459**	-.933**	.857**	.395**	.264**	-.121**	.576**	.861**	0.0401027	.525**	-.402**	.592**
mid-H	AP	-.490**	-.595**	-.518**	.314**	-.313**	-.771**	0.0510326	-.143**	-.122**	-.206**	-.796**	.999**	.962**	.880**	-0.067004	.970**	.942**	.874**	.893**	-.503**	-.388**	-.415**	.254**	-.272**	-.798**	.127**	-.212**	-.103*	-.220**	-.791**	1	.917**	.716**	-0.0167656	.989**	.847**	.881**	.863**	-.491**	-.473**	-.553**	.483**	-.261**	-.810**	.233**	-.122**	-0.0233671	-.165**
mid-H	PWETM	-.197**	-.435**	-.635**	.568**	-0.00974198	-.732**	.335**	0.0505946	-.236**	.104*	-.614**	.906**	.932**	.863**	-0.0780652	.833**	.937**	.900**	.692**	-.211**	-.280**	-.614**	.525**	0.0306438	-.756**	.406**	0.0442525	-0.0825505	0.0908324	-.599**	.917**	1	.824**	0.0177565	.887**	.912**	.904**	.647**	-.200**	-.397**	-.678**	.693**	0.0209567	-.737**	.462**	.122**	-.160**	.141**
mid-H	PDM	0.0403625	-.217**	-.700**	.723**	.244**	-.685**	.566**	0.052119	-0.0707336	.333**	-.431**	.699**	.660**	.834**	-.498**	.571**	.821**	.776**	.465**	0.0258325	-0.082955	-.659**	.682**	.272**	-.694**	.614**	.134**	.212**	.316**	-.408**	.716**	.824**	1	-.425**	.663**	.884**	.788**	.422**	0.0365387	-.213**	-.693**	.801**	.274**	-.673**	.668**	.359**	-0.051349	.370**
mid-H	PSEA	-.202**	-.100*	.279**	-.324**	-.223**	.237**	-.334**	-0.0564597	-.220**	-.270**	-0.0206543	-0.00643626	.156**	-.224**	.870**	.121*	-.200**	-.149**	.095*	-.191**	-.112*	.215**	-.293**	-.209**	.207**	-.312**	-.110*	-.374**	-.247**	-0.0264577	-0.0167656	0.0177565	-.425**	1	0.0444963	-.298**	-.165**	.105*	-.200**	-.106*	.170**	-.289**	-.231**	.183**	-.332**	-.384**	-0.0446734	-.278**
mid-H	PWETQ	-.561**	-.595**	-.446**	.226**	-.373**	-.745**	-0.0222954	-.234**	-0.0718513	-.291**	-.822**	.990**	.953**	.865**	-0.0266125	.982**	.897**	.818**	.927**	-.573**	-.376**	-.336**	.164**	-.334**	-.773**	0.053687	-.270**	-0.0894466	-.301**	-.820**	.989**	.887**	.663**	0.0444963	1	.779**	.826**	.903**	-.559**	-.449**	-.493**	.402**	-.309**	-.794**	.178**	-.204**	0.0602923	-.249**
mid-H	PDQ	-0.051605	-.415**	-.710**	.651**	0.0637779	-.727**	.406**	.214**	-.265**	.234**	-.504**	.833**	.810**	.801**	-.282**	.718**	.931**	.922**	.562**	-0.0652411	-.315**	-.687**	.610**	.101*	-.734**	.466**	.165**	-0.0472213	.214**	-.484**	.847**	.912**	.884**	-.298**	.779**	1	.929**	.509**	-0.0592717	-.430**	-.698**	.740**	0.0550827	-.696**	.470**	.343**	-.291**	.261**
mid-H	PWARQ	-0.0910629	-.389**	-.621**	.555**	0.0439079	-.616**	.334**	.263**	-.398**	.174**	-.468**	.871**	.884**	.794**	-.146**	.798**	.927**	.999**	.590**	-.104*	-.267**	-.589**	.522**	0.0858729	-.634**	.400**	.173**	-.254**	.163**	-.459**	.881**	.904**	.788**	-.165**	.826**	.929**	1	.541**	-0.0903234	-.384**	-.639**	.665**	0.0537352	-.612**	.418**	.252**	-.351**	.210**
mid-H	PCQ	-.819**	-.636**	-.221**	-0.0864402	-.640**	-.705**	-.307**	-.536**	.179**	-.604**	-.928**	.875**	.783**	.715**	0.0217558	.910**	.695**	.528**	.997**	-.828**	-.380**	-0.0459274	-.159**	-.613**	-.735**	-.242**	-.602**	0.0301624	-.614**	-.933**	.863**	.647**	.422**	.105*	.903**	.509**	.541**	1	-.819**	-.405**	-.263**	.109*	-.549**	-.787**	-0.058	-.521**	.332**	-.566**
LGM	AMT	.996**	.556**	-.219**	.557**	.914**	.457**	.698**	.727**	-.359**	.931**	.836**	-.513**	-.414**	-.301**	-.123**	-.597**	-.276**	-0.0778076	-.785**	.996**	.329**	-.391**	.622**	.908**	.482**	.660**	.808**	-0.0495943	.939**	.857**	-.491**	-.200**	0.0365387	-.200**	-.559**	-0.0592717	-0.0903234	-.819**	1	.269**	-.178**	.392**	.828**	.549**	.470**	.781**	-.540**	.915**
LGM	MDR	.254**	.883**	.454**	-.127**	.393**	.305**	.248**	-.109*	.187**	.136**	.411**	-.476**	-.448**	-.268**	-.179**	-.490**	-.424**	-.388**	-.429**	.257**	.936**	.446**	-.104*	.362**	.284**	.216**	.126**	.209**	.144**	.395**	-.473**	-.397**	-.213**	-.106*	-.449**	-.430**	-.384**	-.405**	.269**	1	.525**	-.206**	.477**	.301**	.281**	0.0580282	.295**	.133**
LGM	ISO	-.191**	.381**	.844**	-.795**	-.318**	.552**	-.578**	-.232**	.201**	-.471**	.298**	-.536**	-.520**	-.610**	.234**	-.441**	-.670**	-.637**	-.307**	-.178**	.365**	.849**	-.770**	-.349**	.536**	-.609**	-.206**	-0.0138165	-.453**	.264**	-.553**	-.678**	-.693**	.170**	-.493**	-.698**	-.639**	-.263**	-.178**	.525**	1	-.850**	-.309**	.513**	-.605**	-.326**	.356**	-.494**
LGM	TSEA	.402**	-.100*	-.870**	.974**	.591**	-.529**	.840**	.329**	-.219**	.693**	-.157**	.458**	.466**	.603**	-.325**	.321**	.658**	.661**	.158**	.387**	-0.0734531	-.887**	.958**	.615**	-.530**	.868**	.389**	.093*	.676**	-.121**	.483**	.693**	.801**	-.289**	.402**	.740**	.665**	.109*	.392**	-.206**	-.850**	1	.594**	-.476**	.858**	.531**	-.353**	.722**
LGM	MAXTWM	.822**	.631**	-.336**	.690**	.974**	.189**	.884**	.426**	-.166**	.878**	.558**	-.284**	-.214**	0.0175884	-.285**	-.382**	-0.0551607	0.0583015	-.524**	.815**	.557**	-.426**	.730**	.969**	.186**	.864**	.640**	.128**	.881**	.576**	-.261**	0.0209567	.274**	-.231**	-.309**	0.0550827	0.0537352	-.549**	.828**	.477**	-.309**	.594**	1	.251**	.815**	.614**	-.274**	.891**
LGM	MINTCM	.538**	.446**	.493**	-.329**	.312**	.969**	-.145**	.391**	-.212**	.240**	.879**	-.805**	-.699**	-.776**	.281**	-.739**	-.793**	-.590**	-.801**	.547**	.223**	.369**	-.255**	.291**	.970**	-.189**	.417**	-.191**	.264**	.861**	-.810**	-.737**	-.673**	.183**	-.794**	-.696**	-.612**	-.787**	.549**	.301**	.513**	-.476**	.251**	1	-.357**	.201**	-.225**	.211**
LGM	TRANGE	.471**	.341**	-.620**	.863**	.753**	-.398**	.940**	.177**	-0.0326293	.703**	0.0116785	.208**	.212**	.482**	-.443**	0.0738087	.422**	.410**	-0.0255302	.458**	.404**	-.631**	.857**	.760**	-.402**	.947**	.368**	.238**	.691**	0.0401027	.233**	.462**	.668**	-.332**	.178**	.470**	.418**	-0.058	.470**	.281**	-.605**	.858**	.815**	-.357**	1	.472**	-.130**	.733**
LGM	TWETQ	.789**	.278**	-.402**	.656**	.711**	.103*	.662**	.676**	-.343**	.816**	.505**	-.144**	-0.0721817	-0.0272442	-.229**	-.252**	0.0711796	.262**	-.474**	.784**	.097*	-.536**	.688**	.717**	.128**	.645**	.738**	-0.0423804	.810**	.525**	-.122**	.122**	.359**	-.384**	-.204**	.343**	.252**	-.521**	.781**	0.0580282	-.326**	.531**	.614**	.201**	.472**	1	-.510**	.804**
LGM	TDQ	-.546**	0.0356872	.345**	-.414**	-.400**	-.161**	-.324**	-.832**	.744**	-.554**	-.383**	-0.00977625	-.094*	0.0670472	-.195**	0.0333381	-.152**	-.368**	.286**	-.547**	.195**	.454**	-.459**	-.427**	-.181**	-.337**	-.649**	.586**	-.557**	-.402**	-0.0233671	-.160**	-0.051349	-0.0446734	0.0602923	-.291**	-.351**	.332**	-.540**	.295**	.356**	-.353**	-.274**	-.225**	-.130**	-.510**	1	-.539**
LGM	TWARQ	.918**	.388**	-.532**	.833**	.948**	.121**	.890**	.670**	-.350**	.995**	.562**	-.193**	-.117*	0.0361891	-.240**	-.313**	0.0691603	.217**	-.520**	.912**	.236**	-.663**	.874**	.953**	.139**	.873**	.770**	0.0185325	.994**	.592**	-.165**	.141**	.370**	-.278**	-.249**	.261**	.210**	-.566**	.915**	.133**	-.494**	.722**	.891**	.211**	.733**	.804**	-.539**	1
LGM	TCQ	.844**	.663**	.252**	0.0523252	.664**	.804**	.285**	.583**	-.263**	.613**	.991**	-.803**	-.700**	-.651**	0.050129	-.813**	-.664**	-.451**	-.924**	.852**	.413**	0.0880874	.131**	.644**	.828**	.230**	.647**	-.102*	.632**	.991**	-.793**	-.604**	-.409**	-0.0481888	-.818**	-.488**	-.467**	-.931**	.853**	.425**	.282**	-.135**	.581**	.867**	0.0411123	.531**	-.373**	.585**
LGM	AP	-.473**	-.599**	-.527**	.324**	-.305**	-.769**	0.057284	-.118*	-.132**	-.190**	-.783**	.997**	.959**	.869**	-0.0554786	.967**	.942**	.879**	.885**	-.484**	-.407**	-.434**	.267**	-.264**	-.792**	.132**	-.200**	-.115*	-.202**	-.776**	.998**	.917**	.715**	-0.0124597	.983**	.856**	.886**	.854**	-.474**	-.497**	-.566**	.490**	-.261**	-.801**	.228**	-.101*	-0.0499659	-.151**
LGM	PWETM	-.586**	-.584**	-.287**	0.0717817	-.473**	-.618**	-.181**	-.192**	-.125**	-.379**	-.754**	.885**	.904**	.648**	.266**	.897**	.757**	.701**	.841**	-.591**	-.414**	-.208**	0.0302578	-.434**	-.654**	-.109*	-.332**	-.242**	-.383**	-.756**	.878**	.778**	.438**	.317**	.880**	.638**	.702**	.824**	-.587**	-.453**	-.333**	.240**	-.431**	-.674**	-0.0120003	-.269**	0.0154445	-.351**
LGM	PDM	-.695**	-.526**	-.188**	-0.058672	-.540**	-.630**	-.243**	-.361**	0.0420522	-.499**	-.791**	.874**	.795**	.798**	-.093*	.886**	.772**	.633**	.900**	-.703**	-.301**	-0.0713291	-.110*	-.501**	-.642**	-.176**	-.435**	-0.0805282	-.502**	-.797**	.865**	.679**	.451**	0.0380305	.889**	.570**	.641**	.890**	-.684**	-.385**	-.293**	.128**	-.464**	-.702**	-0.0272992	-.418**	.152**	-.459**
LGM	PSEA	.355**	.102*	.173**	-0.078926	.146**	.492**	-0.086188	.448**	-.369**	.201**	.469**	-.355**	-.165**	-.554**	.755**	-.297**	-.409**	-.218**	-.422**	.365**	-.101*	0.0327698	-0.0206067	.147**	.478**	-.097*	.297**	-.422**	.217**	.473**	-.356**	-.227**	-.445**	.612**	-.374**	-.283**	-.241**	-.428**	.344**	-0.0310131	.208**	-.168**	0.0428974	.504**	-.261**	.228**	-.372**	.165**
LGM	PWETQ	-.407**	-.627**	-.520**	.310**	-.297**	-.679**	0.0230928	0.000758467	-.230**	-.152**	-.697**	.950**	.946**	.761**	.119*	.933**	.882**	.864**	.820**	-.416**	-.484**	-.453**	.267**	-.253**	-.701**	.097*	-.161**	-.223**	-.161**	-.686**	.950**	.880**	.615**	.119*	.925**	.819**	.867**	.786**	-.411**	-.570**	-.557**	.463**	-.283**	-.706**	.150**	-0.0673472	-.179**	-.121*
LGM	PDQ	-.486**	-.520**	-.464**	.282**	-.307**	-.769**	0.0552557	-.132**	-.114*	-.214**	-.767**	.960**	.901**	.858**	-.152**	.913**	.951**	.857**	.848**	-.497**	-.322**	-.377**	.231**	-.267**	-.785**	.125**	-.228**	-.111*	-.225**	-.764**	.960**	.867**	.666**	-0.0684575	.940**	.817**	.866**	.819**	-.483**	-.428**	-.529**	.453**	-.249**	-.793**	.235**	-.159**	-0.0596598	-.173**
LGM	PWARQ	-0.0113141	-.359**	-.664**	.622**	.124**	-.600**	.406**	.311**	-.402**	.258**	-.417**	.839**	.856**	.786**	-.165**	.759**	.916**	.995**	.538**	-0.0240248	-.255**	-.647**	.593**	.166**	-.615**	.470**	.229**	-.236**	.248**	-.404**	.851**	.902**	.813**	-.182**	.791**	.937**	.994**	.486**	-0.0115292	-.382**	-.682**	.720**	.126**	-.587**	.473**	.319**	-.385**	.293**
LGM	PCQ	-.777**	-.636**	-.275**	-0.020677	-.596**	-.737**	-.248**	-.494**	.157**	-.547**	-.922**	.900**	.808**	.745**	0.0053314	.926**	.735**	.573**	.999**	-.785**	-.390**	-.113*	-0.0919687	-.567**	-.761**	-.183**	-.558**	0.0306445	-.557**	-.924**	.890**	.692**	.473**	0.087586	.924**	.565**	.586**	.995**	-.777**	-.430**	-.318**	.171**	-.513**	-.808**	-0.0109364	-.468**	.290**	-.508**
[truncated: 9 more columns]
